# Supplementary material for: Differences in Metabolite Profiles and Bioactivities of Intra-Strain Variants of Marine Fungus Penicillium antarcticum KMM 4668
Source: Metabolites. 2025 Jan 27;15(2):77. doi: 10.3390/metabo15020077 (PMC11857625; doi:10.3390/metabo15020077)
Supplement: Supplementary file 1 [file metabolites-15-00077-s001.zip]

Archive with 1 entries (1 files):
- metabolites-3371161-supplementary.pdf
